# Supplementary material for: Functional requirements for a Samd14-capping protein complex in stress erythropoiesis
Source: eLife. 2022 Jun 17;11:e76497. doi: 10.7554/eLife.76497 (PMC9282853; doi:10.7554/eLife.76497)
Supplement: Figure 1—source data 1. [file elife-76497-fig1-data1.zip]

Archive with 9 entries (9 files):
- Figure 1-source data 1/Figure 1B-actin.tif
- Figure 1-source data 1/Figure 1B-Samd14.tif
- Figure 1-source data 1/Figure 1C-capzb Input.tif
- Figure 1-source data 1/Figure 1C-capzb IP.tif
- Figure 1-source data 1/Figure 1C-Samd14 Input and IP.tif
- Figure 1-source data 1/Figure 1D-capza2.tif
- Figure 1-source data 1/Figure 1D-Samd14.tif
- Figure 1-source data 1/Figure 1F-capzb and actin.tif
- Figure 1-source data 1/Figure 1-source data.eps
