# Supplementary material for: Functional requirements for a Samd14-capping protein complex in stress erythropoiesis
Source: eLife. 2022 Jun 17;11:e76497. doi: 10.7554/eLife.76497 (PMC9282853; doi:10.7554/eLife.76497)
Supplement: Figure 2—source data 1. [file elife-76497-fig2-data1.zip]

Archive with 5 entries (5 files):
- Figure 2-source data 1/Figure 2A capza1.tif
- Figure 2-source data 1/Figure 2A Hsc70.tif
- Figure 2-source data 1/Figure 2A-capzb.tif
- Figure 2-source data 1/Figure 2A-Samd14.tif
- Figure 2-source data 1/Figure 2-source data.eps
