# Supplementary material for: Functional requirements for a Samd14-capping protein complex in stress erythropoiesis
Source: eLife. 2022 Jun 17;11:e76497. doi: 10.7554/eLife.76497 (PMC9282853; doi:10.7554/eLife.76497)
Supplement: Figure 3—figure supplement 1—source data 1. [file elife-76497-fig3-figsupp1-data1.zip]

Archive with 2 entries (2 files):
- Figure 3-figure supplement 1-source data/Figure 3 Supplement 1-B.jpg
- Figure 3-figure supplement 1-source data/Figure 3-Figure supplement 1-source data 1.eps
