# Supplementary material for: Functional requirements for a Samd14-capping protein complex in stress erythropoiesis
Source: eLife. 2022 Jun 17;11:e76497. doi: 10.7554/eLife.76497 (PMC9282853; doi:10.7554/eLife.76497)
Supplement: Figure 4—source data 1. [file elife-76497-fig4-data1.zip]

Archive with 5 entries (5 files):
- Figure 4-source data 1/Figure 4C-capzb input.tif
- Figure 4-source data 1/Figure 4C-capzb IP.jpg
- Figure 4-source data 1/Figure 4C-Samd14 Input.jpg
- Figure 4-source data 1/Figure 4C-Samd14 IP.jpg
- Figure 4-source data 1/Figure 4-source data.eps
