# Supplementary material for: Functional requirements for a Samd14-capping protein complex in stress erythropoiesis
Source: eLife. 2022 Jun 17;11:e76497. doi: 10.7554/eLife.76497 (PMC9282853; doi:10.7554/eLife.76497)
Supplement: Figure 4—figure supplement 1—source data 1. [file elife-76497-fig4-figsupp1-data1.zip]

Archive with 9 entries (9 files):
- Figure 4-figure supplement1-source data/Figure 4 - Figure supplement 1-capzb IP.jpg
- Figure 4-figure supplement1-source data/Figure 4-Figure supplement 1- Stress Samd14_IP and Capzb_input.jpg
- Figure 4-figure supplement1-source data/Figure 4-Figure supplement 1-3B-R2-R3.jpg
- Figure 4-figure supplement1-source data/Figure 4-Figure supplement 1-source data1-1.eps
- Figure 4-figure supplement1-source data/Figure 4-Figure supplement 1-Stress.jpg
- Figure 4-figure supplement1-source data/Supplement SCF- Capzb long exposure.jpg
- Figure 4-figure supplement1-source data/Supplement SCF-IP- Capzb short exposure.jpg
- Figure 4-figure supplement1-source data/Supplement SCF-IP Inputs.jpg
- Figure 4-figure supplement1-source data/Supplement SCF-IP Samd14_IP.jpg
