# Supplementary material for: Functional requirements for a Samd14-capping protein complex in stress erythropoiesis
Source: eLife. 2022 Jun 17;11:e76497. doi: 10.7554/eLife.76497 (PMC9282853; doi:10.7554/eLife.76497)
Supplement: Figure 6—source data 1. [file elife-76497-fig6-data1.zip]

Archive with 7 entries (7 files):
- Figure 6-source data 1/Figure 6D-HA and beta actin.tif
- Figure 6-source data 1/Figure 6E-high GFP capza1.tif
- Figure 6-source data 1/Figure 6E-high GFP Capzb.tif
- Figure 6-source data 1/Figure 6E-high GFP HA and Capza2.tif
- Figure 6-source data 1/Figure 6E-low GFP  capza1 Capza2.tif
- Figure 6-source data 1/Figure 6E-low GFP HA and Capzb.tif
- Figure 6-source data 1/Figure 6-source data.eps
